# Supplementary material for: Influenza Vaccination Uptake in the General Italian Population during the 2020–2021 Flu Season: Data from the EPICOVID-19 Online Web-Based Survey
Source: Vaccines (Basel). 2022 Feb 15;10(2):293. doi: 10.3390/vaccines10020293 (PMC8877796; doi:10.3390/vaccines10020293)
Supplement: Supplementary file 1 [file vaccines-10-00293-s001.zip]

Archive with 1 entries (1 files):
- vaccines-1586546-supplementary.pdf
